# Supplementary material for: Breath Fingerprint of Colorectal Cancer Patients Based on the Gas Chromatography–Mass Spectrometry Analysis
Source: Int J Mol Sci. 2024 Jan 29;25(3):1632. doi: 10.3390/ijms25031632 (PMC10855950; doi:10.3390/ijms25031632)
Supplement: Supplementary file 1 [file ijms-25-01632-s001.zip]

Archive with 1 entries (1 files):
- ijms-2773487-supplementary.pdf
